# Supplementary material for: Clozapine rechallenge or continuation despite neutropenia or agranulocytosis using colony-stimulating factor: A systematic review
Source: J Psychopharmacol. 2023 Feb 16;37(4):370–7. doi: 10.1177/02698811231154111 (PMC10363950; doi:10.1177/02698811231154111)
Supplement: sj-xlsx-1-jop-10.1177_02698811231154111 – Supplemental material for Clozapine rechallenge or continuation despite neutropenia or agranulocytosis using colony-stimulating factor: A systematic review [file sj-xlsx-1-jop-10.1177_02698811231154111.xlsx]

## Sheet: Search strategy
Medline (OVID)
1	Mesh	Clozapine/
2	ti,ab,kf	(clozapin* OR alemoxan* OR azaleptin* OR clopine* OR clopsine* OR clozaril* OR denzapine* OR dozapine* OR elcrit* OR fazaclo* OR lapenax* OR leponex OR lozapin* OR sizopin* OR versacloz OR zapen* OR zaponex).ab,kf,ti.
3	total concept 1	1 OR 2
4	Mesh	exp Granulocyte Colony-Stimulating Factor/ OR Granulocyte-Macrophage Colony-Stimulating Factor/
5	ti,ab,kf	(CSF or "colony stimulating factor*" or balugrastim* or eflapegrastim* or empegfilgrastim* or filgrastim* or lenograstim* or leridistim* or lipegfilgrastim* or mecapegfilgrastim* or nartograstim* or pegbovigrastim* or pegfilgrastim* or pegnartograstim* or pegteograstim* or ecogramostim* or molgramostim* or regramostim* or sargramostim* or "efbemalenograstim alfa" or "eflenograstim alfa" or telpeg…
6	Total concept 2	4 OR 5
7	Grand total	3 AND 6
EMBASE
1	Emtree	clozapine'/de
2	ti,ab,kw	(clozapin*:ti,ab,kw OR alemoxan*:ti,ab,kw OR azaleptin*:ti,ab,kw OR clopine*:ti,ab,kw OR clopsine*:ti,ab,kw OR clozaril*:ti,ab,kw OR denzapine*:ti,ab,kw OR dozapine*:ti,ab,kw OR elcrit*:ti,ab,kw OR fazaclo*:ti,ab,kw OR lapenax:ti,ab,kw OR leponex:ti,ab,kw OR lozapin*:ti,ab,kw OR sizopin*:ti,ab,kw OR versacloz:ti,ab,kw OR zapen*:ti,ab,kw OR zaponex:ti,ab,kw)
3	total concept 1	1 OR 2
4	Emtree	granulocyte colony stimulating factor'/de OR 'granulocyte macrophage colony stimulating factor'/de OR 'recombinant granulocyte colony stimulating factor'/exp OR 'recombinant granulocyte macrophage colony stimulating factor'/exp
5	ti,ab,kw	csf:ti,ab,kw OR 'colony stimulating factor*':ti,ab,kw OR balugrastim*:ti,ab,kw OR eflapegrastim*:ti,ab,kw OR empegfilgrastim*:ti,ab,kw OR filgrastim*:ti,ab,kw OR lenograstim*:ti,ab,kw OR leridistim*:ti,ab,kw OR lipegfilgrastim*:ti,ab,kw OR mecapegfilgrastim*:ti,ab,kw OR nartograstim*:ti,ab,kw OR pegbovigrastim*:ti,ab,kw OR pegfilgrastim*:ti,ab,kw OR pegnartograstim*:ti,ab,kw OR pegteograstim*:ti,…
6	Total concept 2	4 OR 5
7	Grand total	3 AND 6
PsycInfo APA (OVID)
1	Descripteur PsycInfo	Clozapine/
2	ti,ab,kf	(clozapin* OR alemoxan* OR azaleptin* OR clopine* OR clopsine* OR clozaril* OR denzapine* OR dozapine* OR elcrit* OR fazaclo* OR lapenax* OR leponex OR lozapin* OR sizopin* OR versacloz OR zapen* OR zaponex).ab,ti.
3	total concept 1	1 OR 2
4	ti,ab,kf	(CSF or "colony stimulating factor*" or balugrastim* or eflapegrastim* or empegfilgrastim* or filgrastim* or lenograstim* or leridistim* or lipegfilgrastim* or mecapegfilgrastim* or nartograstim* or pegbovigrastim* or pegfilgrastim* or pegnartograstim* or pegteograstim* or ecogramostim* or molgramostim* or regramostim* or sargramostim* or "efbemalenograstim alfa" or "eflenograstim alfa" or telpeg…
5	Grand total	3 AND 4
Web of Science
1	TS	TS=(clozapin* OR alemoxan* OR azaleptin* OR clopine* OR clopsine* OR clozaril* OR denzapine* OR dozapine* OR elcrit* OR fazaclo* OR lapenax* OR leponex OR lozapin* OR sizopin* OR versacloz OR zapen* OR zaponex)
2	TS	TS=(CSF or "colony stimulating factor*" or balugrastim* or eflapegrastim* or empegfilgrastim* or filgrastim* or lenograstim* or leridistim* or lipegfilgrastim* or mecapegfilgrastim* or nartograstim* or pegbovigrastim* or pegfilgrastim* or pegnartograstim* or pegteograstim* or ecogramostim* or molgramostim* or regramostim* or sargramostim* or "efbemalenograstim alfa" or "eflenograstim alfa" or tel…
3	Grand total	1 AND 2
